# Supplementary material for: Telomere-to-telomere and haplotype-resolved genome of the kiwifruit Actinidia eriantha
Source: Mol Hortic. 2023 Feb 17;3:4. doi: 10.1186/s43897-023-00052-5 (PMC10515003; doi:10.1186/s43897-023-00052-5)
Supplement: Supplementary file 2 — Additional file 2: Supplementary Table 1. Summary of the data sequenced by multiple technologies. Supplementary Table 2. The remaining gaps in MDHAPA and MDHAPB. Supplementary Table 3. Comparison of repetitive elements between MDHAPA and MDHAPB. Supplementary Table 4. Statistics of genomic variation releated to new predicted genes between MDHAPs and White. Supplementary Table 5. Mapping rate of Illumina,HIC,HIFI,ONT reads for MDHAPA and MDHAPB. Supplementary Table 6. Statistics of genomic variation between MDHAPA and MDHAPB. Supplementary Table 7. Functional impact of the identified SNPs and InDels between MDHAPA and MDHAPB. Supplementary Table 8. The identified telomeres in MDHAPA. Supplementary Table 9. The identified telomeres in MDHAPB. Supplementary Table 10. The identified centromeres in MDHAPA and MDHAPB. Supplementary Table 11. New predicted genes in the centromere region of MDHAPA. Supplementary Table 12. New predicted genes in the centromere region of MDHAPB. Supplementary Table 13. The identified monomers in MDHAPA. Supplementary Table 14. The identified monomers in MDHAPB. Supplementary Table 15. The 10 RNA-seq reads used in this study. [file 43897_2023_52_MOESM2_ESM.xls]

## Sheet: Supplementary Table 1
Supplementary Table 1 Summary of the data sequenced by multiple technologies
Technology	Total bases	Coveragea (×)	No. of reads	N50 read length (bp)	Average read length (bp)
HiFi	29736194911	49.5	1695723	17163	17535
ONT	20609156654	34.3	281244	100412	98801
Hiseq	4978951262	8.2	36105737	150	150
Hi-C	105515523000	175.8	351718410	150	150

## Sheet: Supplementary Table 2
Supplementary Table 2 The remaining gaps in MDHAPA and MDHAPB
	Chr ID	Chr length	Gap Number	Gap Location		Chr ID	Chr length	Gap Number	Gap Location
MDHAPA	Chr01	22059728	0	/	MDHAPB	Chr01	21859940	0	/
	Chr02	18631299	0	/		Chr02	17894293	0	/
	Chr03	27225911	0	/		Chr03	27562665	0	/
	Chr04	15637951	0	/		Chr04	15616417	0	/
	Chr05	21361041	0	/		Chr05	20968555	0	/
	Chr06	21254552	0	/		Chr06	20928183	0	/
	Chr07	22846628	0	/		Chr07	22259321	0	/
	Chr08	27350346	0	/		Chr08	26641577	0	/
	Chr09	17991437	0	/		Chr09	17620893	0	/
	Chr10	23084976	0	/		Chr10	22625461	0	/
	Chr11	17258518	0	/		Chr11	16913546	0	/
	Chr12	22186897	0	/		Chr12	21736549	0	/
	Chr13	20655517	1	11628617-11628716		Chr13	20563304	0	/
	Chr14	20482834	0	/		Chr14	19958895	0	/
	Chr15	19183547	0	/		Chr15	18774873	0	/
	Chr16	25863900	0	/		Chr16	27055048	0	/
	Chr17	20226488	0	/		Chr17	20063230	0	/
	Chr18	23491477	0	/		Chr18	22999419	0	/
	Chr19	25200760	0	/		Chr19	25141738	0	/
	Chr20	20448757	0	/		Chr20	20187281	0	/
	Chr21	17885805	1	1195791-1195890		Chr21	19103921	1	1201453-1201552
	Chr22	21641920	0	/		Chr22	20615815	0	/
	Chr23	22532282	0	/		Chr23	22039408	0	/
	Chr24	19585907	0	/		Chr24	19242479	0	/
	Chr25	21722406	0	/		Chr25	23331215	0	/
	Chr26	21158456	0	/		Chr26	20936106	0	/
	Chr27	22596561	0	/		Chr27	24724694	0	/
	Chr28	19498859	0	/		Chr28	19169768	0	/
	Chr29	20307468	0	/		Chr29	19499393	0	/

## Sheet: Supplementary Table 3
Supplementary Table 3 Comparison of repetitive elements between MDHAPA and MDHAPB
MDHAPA					MDHAPB
Type		Count	Length	Rate(%)	Type		Count	Length	Rate(%)
LTR	Copia	72719	59393496	0.0959	LTR	Copia	70079	58115229	0.095
	Gypsy	67232	67097244	0.1083		Gypsy	64207	64632383	0.1057
	unknown	67372	31140655	0.0503		unknown	61458	28127059	0.046
TIR	CACTA	49750	12263506	0.0198	TIR	CACTA	57171	14388885	0.0235
	Mutator	125152	30035558	0.0485		Mutator	130377	30892093	0.0505
	PIF_Harbinger	45311	11263808	0.0485		PIF_Harbinger	40518	9428933	0.0154
	Tc1_Mariner	10520	2422448	0.0039		Tc1_Mariner	11964	2556896	0.0042
	hAT	61484	19622230	0.0317		hAT	59894	18873444	0.0309
nonTIR	helitron	83886	20229764	0.0327	nonTIR	helitron	93596	24468582	0.04
Total		583426	253468709	0.4092	Total		589264	251483504	0.4111

## Sheet: Supplementary Table 4
Supplementary Table 4 Statistics of genomic variation releated to new predicted genes between MDHAPs and White
Genomic variation	MDHAPA vs White		MDHAPB vs White
	Count	Releated gene number	Count	Releated gene number
SNPs	31340	2478	35786	2713
Insertions	4540	1568	5237	1812
Deletions	6398	1775	7097	2004
Duplications	187	55	189	64
Inversions	317	301	237	232
Inverted duplications	69	24	87	24
Inverted translocations	287	95	279	98

## Sheet: Supplementary Table 5
Supplementary Table 5 Mapping rate of Illumina,HIC,HIFI,ONT reads for MDHAPA and MDHAPB
Mapping rate(%)	MDHAPA	MDHAPB
Illumina reads	0.9725	0.9725
HIC reads	0.9951	0.9949
HIFI reads	0.9998	0.9999
ONT reads	0.9999	0.9999

## Sheet: Supplementary Table 6
Supplementary Table 6 Statistics of genomic variation between MDHAPA and MDHAPB
Genomic variation	Count	Length of MDHAPA	Length of MDHAPB
Inversions	289	26356121	27003071
Translocations	167	1526786	1497518
SNPs	2574323	2574323	2574323
Insertions	228673	-	4697572
Deletions	228734	5280778	-

## Sheet: Supplementary Table 7
Supplementary Table 7 Functional impact of the identified SNPs and InDels between MDHAPA and MDHAPB
Type	Group		Upstream (+2 kb)	Downstream (-2 kb)	Exon	Intron	Missense/Frameshift	Splice	Start_lost	Stop_gained	Stop_lost	Intergenic
SNP	All genes	count	1282684	1227339	170773	983676	93211	16855	257	2075	362	1554154
		ratio(%)	24.565	23.5051	3.27052	18.8386	1.78511	0.322795	0.00492188	0.0397389	0.00693276	29.764
	ASEs	count	77049	76134	14289	89333	8334	1598	24	207	33	0
		ratio(%)	29.9707	29.6148	5.55817	34.749	3.24178	0.621594	0.00933558	0.0805194	0.0128364	0
InDel	All genes	count	235637	223450	6292	192168	5933	3742	207	432	194	280096
		ratio(%)	25.0295	23.735	0.668339	20.4122	0.630206	0.397477	0.0219876	0.0458872	0.0206068	29.7519
	ASEs	count	14401	14053	670	17180	636	375	9	53	17	0
		ratio(%)	30.8836	30.1373	1.43684	36.8432	1.36393	0.804203	0.0193009	0.113661	0.0364572	0

## Sheet: Supplementary Table 8
Supplementary Table 8 The identified telomeres in MDHAPA
Chr ID	Ends identified with telomeres	Total counts of telomere repeats at the left end	Maximum counts of telomere repeats at the left end	Location with the maximum telomere repeat counts at the left end	Total counts of telomere repeats at the right end	Maximum counts of telomere repeats at the right end	Location with the maximum telomere repeat counts at the right end
Chr01	double	2045	1428	10000	1452	1277	22060000
Chr02	double	407	407	10000	620	491	18630000
Chr03	right	/	/	/	1527	850	27220000
Chr04	double	1902	1409	10000	352	352	15640000
Chr05	double	1993	1131	10000	604	519	21360000
Chr06	double	1152	1135	10000	1754	1105	21250000
Chr07	double	3140	1414	20000	459	459	22850000
Chr08	left	176	176	10000	/	/	/
Chr09	double	1467	1189	10000	1808	1211	17990000
Chr10	double	1395	1246	10000	978	600	23090000
Chr11	double	1054	1054	10000	917	891	17260000
Chr12	double	1063	1051	10000	310	310	22190000
Chr13	double	270	270	10000	1601	952	20650000
Chr14	double	277	277	10000	1666	1192	20480000
Chr15	double	2156	1428	10000	420	353	19190000
Chr16	double	194	194	10000	363	357	25860000
Chr17	double	571	571	10000	2424	1427	20220000
Chr18	double	1875	1364	10000	1440	1120	23490000
Chr19	double	2320	1339	10000	1898	1427	25190000
Chr20	double	909	909	10000	1957	1079	20450000
Chr21	right	/	/	/	342	342	17890000
Chr22	double	1262	1063	10000	1558	1277	21640000
Chr23	double	1040	1040	10000	753	458	22530000
Chr24	double	1828	1212	10000	1597	896	19580000
Chr25	double	1608	1159	10000	2425	1305	21720000
Chr26	none	/	/	/	/	/	/
Chr27	right	/	/	/	197	148	22590000
Chr28	double	356	348	10000	683	664	19500000
Chr29	double	2493	1074	20000	1136	832	20310000

## Sheet: Supplementary Table 9
Supplementary Table 9 The identified telomeres in MDHAPB
Chr ID	Ends identified with telomeres	Total counts of telomere repeats at the left end	Maximum counts of telomere repeats at the left end	Location with the maximum telomere repeat counts at the left end	Total counts of telomere repeats at the right end	Maximum counts of telomere repeats at the right end	Location with the maximum telomere repeat counts at the right end
Chr01	double	1286	1154	10000	1789	1142	21940000
Chr02	left	1373	1165	10000	/	/	/
Chr03	double	1308	1085	10000	2670	1426	27560000
Chr04	double	420	420	10000	111	111	15620000
Chr05	double	560	560	10000	126	126	21020000
Chr06	double	1999	1157	10000	1517	1036	20930000
Chr07	right	/	/	/	460	448	22280000
Chr08	left	433	433	10000	/	/	/
Chr09	double	1175	999	10000	662	562	17620000
Chr10	double	2760	1386	10000	237	237	22660000
Chr11	double	1054	1054	10000	1412	741	16930000
Chr12	double	730	730	10000	279	279	21770000
Chr13	double	1341	1175	10000	1235	1157	20560000
Chr14	double	1400	1289	10000	2066	1244	19960000
Chr15	double	1561	1188	10000	252	236	18780000
Chr16	double	1383	1221	10000	435	415	24480000
Chr17	double	411	411	10000	690	361	20060000
Chr18	double	1873	1364	10000	2266	1345	23000000
Chr19	double	749	749	10000	1901	1428	25140000
Chr20	double	1220	1163	10000	211	211	20190000
Chr21	double	146	146	10000	412	412	19050000
Chr22	double	290	290	10000	1526	815	20620000
Chr23	double	522	522	10000	472	472	22040000
Chr24	double	1177	1177	10000	132	118	19250000
Chr25	double	414	414	10000	382	325	21290000
Chr26	double	216	216	10000	116	116	20940000
Chr27	right	/	/	/	198	144	24730000
Chr28	double	553	545	10000	355	355	19170000
Chr29	double	2353	1428	10000	435	429	19500000

## Sheet: Supplementary Table 10
Supplementary Table 10 The identified centromeres in MDHAPA and MDHAPB
	Chr ID	Start	End	Total length		Chr ID	Start	End	Total length
MDHAPA	Chr01	10742236	11169976	427741	MDHAPB	Chr01	11300967	11482564	181598
	Chr02	5351561	6317929	966368		Chr02	5761858	6187471	425614
	Chr03	12684373	13556938	872566		Chr03	14280846	15050020	769175
	Chr04	12621374	13011137	389764		Chr04	15090904	15289689	198786
	Chr05	8294113	9446634	1152522		Chr05	6160472	6369141	208670
	Chr06	7073793	8555907	1482115		Chr06	6803839	7075103	271265
	Chr07	15630805	17524775	1893971		Chr07	16631250	17683706	1052457
	Chr08	17794138	18258165	464028		Chr08	17133811	17587610	453800
	Chr09	10678270	10974157	295888		Chr09	10280601	10747402	466802
	Chr10	12873515	14765179	1891665		Chr10	13168476	14001684	833209
	Chr11	8751593	9886780	1135188		Chr11	14225197	14979749	754553
	Chr12	11254503	11540748	286246		Chr12	8875814	9633103	757290
	Chr13	14691438	14908806	217369		Chr13	11222397	12293471	1071075
	Chr14	6626496	7345448	718953		Chr14	7425833	7538014	112182
	Chr15	10752302	11183735	431434		Chr15	12345316	12516711	171396
	Chr16	17802299	18069095	266797		Chr16	21476264	21773312	297049
	Chr17	14786873	15187113	400240		Chr17	10932248	11624829	692582
	Chr18	15852213	16182306	330094		Chr18	3453221	3722274	269054
	Chr19	4981704	5657558	675855		Chr19	4975084	5784882	809799
	Chr20	6410697	6644849	234153		Chr20	6305286	6587606	282321
	Chr21	8087451	8347075	259625		Chr21	17200672	18369516	1168845
	Chr22	2498305	2828425	330120		Chr22	5215604	5656754	441151
	Chr23	9454499	9833193	378695		Chr23	4985523	5098000	112478
	Chr24	8050857	8371927	321071		Chr24	7839556	8160613	321058
	Chr25	21311632	21680280	368649		Chr25	20875867	21251797	375931
	Chr26	1	528950	528950		Chr26	1	561043	561043
	Chr27	1	507169	507169		Chr27	1	993296	993296
	Chr28	6922622	7140735	218114		Chr28	9093026	9397252	304227
	Chr29	10275284	11290186	1014903		Chr29	6645628	6904421	258794

[truncated: 5 more sheets: Supplementary Table 11, Supplementary Table 12, Supplementary Table 13, Supplementary Table 14, Supplementary Table 15]
